# Supplementary material for: Maternal Inflammatory Biomarkers during Pregnancy and Early Life Neurodevelopment in Offspring: Results from the VDAART Study
Source: Int J Mol Sci. 2022 Dec 3;23(23):15249. doi: 10.3390/ijms232315249 (PMC9739845; doi:10.3390/ijms232315249)
Supplement: Supplementary file 1 [file ijms-23-15249-s001.zip]

Archive with 1 entries (1 files):
- ijms-2036753-supplementary.pdf
